# Supplementary material for: Metabolomics-Based Analyses of Dynamic Changes in Flavonoid Profiles in the Black Mulberry Winemaking Process
Source: Foods. 2023 May 31;12(11):2221. doi: 10.3390/foods12112221 (PMC10252360; doi:10.3390/foods12112221)
Supplement: Supplementary file 1 [file foods-12-02221-s001.zip]

Archive with 2 entries (2 files):
- Supplementary data.1.xlsx
- Supplementary data2.pdf
